# Supplementary material for: A Self-Immolative Linker for the pH-Responsive Release of Amides
Source: Molecules. 2023 Mar 7;28(6):2445. doi: 10.3390/molecules28062445 (PMC10060004; doi:10.3390/molecules28062445)
Supplement: Supplementary file 1 [file molecules-28-02445-s001.zip]

Archive with 1 entries (1 files):
- molecules-2227036-supplementary.pdf
